# Supplementary material for: The role of involved field irradiation versus elective nodal irradiation in definitive radiotherapy or chemoradiotherapy for esophageal cancer- a systematic review and meta-analysis
Source: Front Oncol. 2022 Nov 2;12:1034656. doi: 10.3389/fonc.2022.1034656 (PMC9666894; doi:10.3389/fonc.2022.1034656)
Supplement: Supplementary file 1 [file DataSheet_1.zip]

Archive with 44 entries (41 files):
- supplementary materials/
- supplementary materials/Supplementary Figure/
- supplementary materials/Supplementary Figure/Supplementary Figure. 10_00.jpg
- supplementary materials/Supplementary Figure/Supplementary Figure. 11_00.jpg
- supplementary materials/Supplementary Figure/Supplementary Figure. 12_00.jpg
- supplementary materials/Supplementary Figure/Supplementary Figure. 13_00.jpg
- supplementary materials/Supplementary Figure/Supplementary Figure. 14_00.jpg
- supplementary materials/Supplementary Figure/Supplementary Figure. 15_00.jpg
- supplementary materials/Supplementary Figure/Supplementary Figure. 16_00.jpg
- supplementary materials/Supplementary Figure/Supplementary Figure. 17_00.jpg
- supplementary materials/Supplementary Figure/Supplementary Figure. 18_00.jpg
- supplementary materials/Supplementary Figure/Supplementary Figure. 19_00.jpg
- supplementary materials/Supplementary Figure/Supplementary Figure. 1_00.jpg
- supplementary materials/Supplementary Figure/Supplementary Figure. 20_00.jpg
- supplementary materials/Supplementary Figure/Supplementary Figure. 21_00.jpg
- supplementary materials/Supplementary Figure/Supplementary Figure. 22_00.jpg
- supplementary materials/Supplementary Figure/Supplementary Figure. 23_00.jpg
- supplementary materials/Supplementary Figure/Supplementary Figure. 24_00.jpg
- supplementary materials/Supplementary Figure/Supplementary Figure. 25_00.jpg
- supplementary materials/Supplementary Figure/Supplementary Figure. 26_00.jpg
- supplementary materials/Supplementary Figure/Supplementary Figure. 27_00.jpg
- supplementary materials/Supplementary Figure/Supplementary Figure. 28_00.jpg
- supplementary materials/Supplementary Figure/Supplementary Figure. 29_00.jpg
- supplementary materials/Supplementary Figure/Supplementary Figure. 2_00.jpg
- supplementary materials/Supplementary Figure/Supplementary Figure. 30_00.jpg
- supplementary materials/Supplementary Figure/Supplementary Figure. 31_00.jpg
- supplementary materials/Supplementary Figure/Supplementary Figure. 32_00.jpg
- supplementary materials/Supplementary Figure/Supplementary Figure. 33_00.jpg
- supplementary materials/Supplementary Figure/Supplementary Figure. 3_00.jpg
- supplementary materials/Supplementary Figure/Supplementary Figure. 4_00.jpg
- supplementary materials/Supplementary Figure/Supplementary Figure. 5_00.jpg
- supplementary materials/Supplementary Figure/Supplementary Figure. 6_00.jpg
- supplementary materials/Supplementary Figure/Supplementary Figure. 7_00.jpg
- supplementary materials/Supplementary Figure/Supplementary Figure. 8_00.jpg
- supplementary materials/Supplementary Figure/Supplementary Figure. 9_00.jpg
- supplementary materials/Supplementary Table/
- supplementary materials/Supplementary Table/Supplementary Table 1. Search Strategy.docx
- supplementary materials/Supplementary Table/Supplementary Table. 2 Summary of Treatment.docx
- supplementary materials/Supplementary Table/Supplementary Table. 3 Summary of Overall Survival and Profession Free Survival.docx
- supplementary materials/Supplementary Table/Supplementary Table. 4 Summary of Local Contral Rates and Incidence of toxicity related to IFI or ENI.docx
- supplementary materials/Supplementary Table/Supplementary Table. 5 Cochrane Risk of Bias.docx
- supplementary materials/Supplementary Table/Supplementary Table. 6 Newcastle-Ottawa Risk of Bias and AHRQ Standard.docx
- supplementary materials/Supplementary Table/Supplementary Table. 7 Grading of Recommendations, Assessment, Development, and Evaluation (GRADE) of meta-analyzed outcomes.docx
- supplementary materials/titles and abbreviations of supplementary material.docx
